# Supplementary material for: A computational analysis of mouse behavior in the sucrose preference test
Source: Nat Commun. 2023 Apr 27;14:2419. doi: 10.1038/s41467-023-38028-0 (PMC10140068; doi:10.1038/s41467-023-38028-0)
Supplement: Supplementary file 6 — Source Data [file 41467_2023_38028_MOESM6_ESM.xlsx]

## Sheet: 1c
Mouse	Sucrose preference after 12h	Licks after 12h	# of choices water	# of choices sucrose	% choices sucrose	licks/choice water	licks/choice sucrose	choice size ratio
1	95.9109	10149	141	901	86.4683	2.93617	10.798	3.67758
2	92.6169	3806	44	164	78.8462	6.36364	21.4207	3.36611
3	94.3903	11088	96	717	88.1919	6.38542	14.569	2.28161
4	92.966	9511	112	421	78.9869	5.95536	20.9929	3.52504
5	73.4973	5041	110	195	63.9344	11.8818	18.9897	1.59822
6	96.5531	7746	89	749	89.3795	2.97753	9.97597	3.35042
7	91.3797	4675	184	464	71.6049	2.17391	9.19612	4.23022
8	94.9903	12416	158	1198	88.3481	3.91772	9.82721	2.5084
9	78.4163	1566	66	89	57.4194	5.10606	13.7865	2.70003
10	94.1164	9161	113	496	81.445	4.76106	17.3629	3.64686
11	98.3962	17583	75	670	89.9329	3.66667	25.8104	7.03921
12	77.1939	1960	50	147	74.6193	8.92	10.2857	1.15311
13	94.4319	5298	58	295	83.5694	5.06897	16.9322	3.34037
14	96.5675	8740	53	424	88.8889	5.64151	19.8821	3.52425
15	92.396	9403	87	363	80.6667	8.2069	23.8815	2.90994
16	94.4494	10071	100	384	79.3388	5.55	24.7214	4.4543
17	90.0662	7097	122	310	71.7593	5.77049	20.6161	3.57268
18	95.7716	14994	134	543	80.2068	4.72388	26.4052	5.58972
19	91.6104	5483	117	264	69.2913	3.92308	18.9621	4.83348
20	87.692	5793	187	248	57.0115	3.7754	20.3911	5.40105
21	85.2032	6569	206	364	63.8596	4.70874	15.3434	3.2585
22	95.7648	9728	89	408	82.0926	4.53933	22.8137	5.0258
23	82.5502	4235	157	214	57.6819	4.70064	16.3178	3.47139
24	92.0027	5877	113	394	77.712	4.13274	13.6548	3.30406
25	83.0911	3578	138	217	61.1268	4.32609	13.3502	3.08598

## Sheet: 1d
	% SP caused by each component
Mouse	% choices alone	% choices + choice size ratio
1	86.4683	95.9109
2	78.8462	92.6169
3	88.1919	94.3903
4	78.9869	92.966
5	63.9344	73.4973
6	89.3795	96.5531
7	71.6049	91.3797
8	88.3481	94.9903
9	57.4194	78.4163
10	81.445	94.1164
11	89.9329	98.3962
12	74.6193	77.1939
13	83.5694	94.4319
14	88.8889	96.5675
15	80.6667	92.396
16	79.3388	94.4494
17	71.7593	90.0662
18	80.2068	95.7716
19	69.2913	91.6104
20	57.0115	87.692
21	63.8596	85.2032
22	82.0926	95.7648
23	57.6819	82.5502
24	77.712	92.0027
25	61.1268	83.0911

## Sheet: 2d
Mouse	Rho	Alpha	Eta
1	2.81731	0.367956	-0.00254531
2	2.32507	0.230783	-0.0310942
3	2.65758	0.0185247	-0.0864837
4	2.17022	0.0270809	-0.301626
5	1.67587	0.236981	-0.131282
6	2.6611	0.486493	-0.113848
7	4.03281	0.0031468	-0.095981
8	2.49852	0.0477732	-0.120383
9	1.15904	0.103343	0.0256137
10	2.54787	0.0122252	-1.39851e-08
11	3.31213	0.038027	0.0160198
12	1.89493	0.0957534	-0.0393057
13	3.24952	0.0123631	-0.0702358
14	2.59231	0.092016	-0.198962
15	2.23913	0.026587	-0.0299249
16	2.29692	0.112296	-0.102179
17	1.75415	0.0291694	0.00541238
18	2.61238	0.00830137	0.0322522
19	2.44486	0.0102144	-0.0642042
20	2.43352	0.00823909	-0.174541
21	1.42269	0.0277903	-6.66144e-11
22	4.21973	0.00595681	-0.271666
23	2.52042	0.00813506	-0.292464
24	2.07492	0.0317018	-0.0504252
25	1.3193	0.195619	-0.218561

## Sheet: 2f
	Sucrose preference		Choices		Choice size		Hedonia		Learning rate		Discount/attract
Mouse	Water	Water+Q	Water	Water+Q	Water	Water+Q	Water	Water+Q	Water	Water+Q	Water	Water+Q
1	93.8973	99.0985	80.3191	88.4021	3.7523	14.519	2.01296	2.51077	0.400123	0.0777392	-0.0887489	-0.0787934
2	95.2987	98.4398	83.6576	89.0877	4.04668	7.76702	2.40033	4.15936	0.0926488	0.020742	-0.0660463	0.0754207
3	84.862	97.6908	57.5049	86.7168	4.14208	6.50574	1.09551	2.30782	0.0688879	0.145935	0.0507344	-0.0746025
4	83.0859	92.8526	51.5723	79.1444	4.61597	3.4328	0.835917	2.32211	0.0682203	0.0377582	-0.0183707	-0.0744811
5	86.6372	96.9439	63.5531	88.75	3.72944	4.0838	2.7952	3.25397	0.00424419	0.0512019	0.0913584	0.0207475
6	99.3168	99.1767	91.6084	91.4573	13.5856	11.3393	2.91906	4.95339	0.0889868	0.0130661	0.0138456	0.00522883
7	96.1326	98.2204	83.6735	84.1085	4.88653	10.4648	2.44167	2.8721	0.113145	0.0224522	0.0226318	0.00533967
8	94.6019	98.6262	70.334	87.5936	7.44368	10.2097	1.64652	2.79723	0.202355	0.0215233	-0.0514695	-0.183323
9	90.0996	96.2238	67.7647	79.562	4.32522	6.63528	2.42613	2.31832	0.00923601	0.184348	0.0629695	0.122
10	97.5826	97.8673	87.4419	88.3134	5.82064	6.11074	2.71112	2.42343	0.0454544	0.0357681	0.00368276	-0.055362
11	93.4988	97.5532	73.3161	88.4244	5.2587	5.44017	1.70044	2.9187	0.0331471	0.0334067	-0.0691628	-0.0342209
12	96.3174	97.4669	82.7225	84.2105	5.48477	7.30634	2.25871	2.32158	0.0578784	0.048255	0.0476965	-0.124061
13	92.6624	98.2347	84.5316	92.1589	2.33631	4.76056	2.19397	2.92713	0.144734	0.0512569	-0.0634843	-0.0232189
14	95.5651	98.7674	76.3415	91.7989	6.68048	7.22129	2.13075	2.8478	0.266656	0.0661881	0.0146274	-0.0774548
15	95.5093	98.8749	86.2129	97.5248	3.46548	2.31599	3.0641	5.30166	0.0079261	0.0527349	-5.85804e-09	-0.0384906
16	93.2554	96.2657	85.8561	84.4828	2.44043	4.79712	2.49208	2.42621	0.188619	0.0362121	-0.0573051	-0.0379532

## Sheet: 3a male
Sucrose preference		Licks		Choices		Choice size		Hedonia		Learning rate		Discount/attract
Ctrl	Stress	Ctrl	Stress	Ctrl	Stress	Ctrl	Stress	Ctrl	Stress	Ctrl	Stress	Ctrl	Stress
94.9882	89.9979	12710	4779	82.2961	72.238	4.07722	3.46527	2.27467	1.75523	0.0260108	0.0568388	-0.00933371	-0.147277
94.4756	82.6869	15857	3558	74.0375	57.2391	6.00381	3.57374	1.85311	1.54397	0.211154	0.0169682	-0.108752	-0.257589
93.6669	91.8487	12411	4760	77.0079	84.1232	4.42148	2.12664	2.10643	2.62115	0.0355961	0.0940725	-0.0238367	0.0239706
92.9159	90.4171	4616	5395	82.3799	66.0759	2.80541	4.85352	3.02335	1.81405	0.0122901	0.028165	-0.0426833	0.0650741
84.2075	7.6087	5281	92	59.4488	20	3.63715	0.285714	1.66059	0.52768	0.0193983	0.208275	-0.0101226	-0.055099
93.7262	72.0171	7874	1869	76.0814	50.7143	4.69663	2.50112	1.9587	1.18727	0.13981	0.0286146	-0.0803213	0.0604216
92.0234	85.8634	6657	3162	71.9149	69.5652	4.51397	2.6573	2.29393	1.73996	0.00546524	0.152073	-1.31957e-08	-0.102688
84.0909	84.4388	5940	2744	52.1968	58.0247	4.84079	3.92536	1.42452	2.08606	0.149853	0.024295	-0.187124	-0.094736
97.1408	89.0686	5491	2287	82.7586	72.2581	7.1234	3.14081	5.11242	2.03131	0.160096	0.0375356	-0.257597	-0.0363882
94.2543	72.5778	8911	1703	81.6384	56.4	3.68955	2.04602	2.67328	1.68607	0.181863	0.0127679	0.0278668	0.0714055
81.2723		5612		55.277		3.51444		1.33043		0.00852662		0.0379902
97.1604		13875		85.0746		6.00276		2.58176		0.0412231		-0.0325153
86.8731		7816		61.5385		4.14024		3.82373		0.00242167		0.201319
87.5236		4240		50		7.02841		0.965022		0.0115		-0.0567755
92.3832		13352		74.3772		4.18246		1.89419		0.165234		-0.105932
97.2403		18009		90.0621		3.88805		2.96104		0.423115		-0.0268208
90.257		11167		70.6725		3.84425		2.00841		0.164044		-0.00919512
84.5917		3894		50		5.49		1.40824		0.302462		-0.209636
91.7804		13553		63.3918		6.4541		2.22325		0.00439883		-1.44073e-08

## Sheet: 3a female
Sucrose preference		Licks		Choices		Choice size		Hedonia		Learning rate		Discount/attract
Ctrl	Stress	Ctrl	Stress	Ctrl	Stress	Ctrl	Stress	Ctrl	Stress	Ctrl	Stress	Ctrl	Stress
92.833	93.172	12739	7147	75.3049	65.678	4.24771	7.13087	1.99452	2.29371	0.0189367	0.0183295	-0.0106662	-0.11822
94.7546	90.4996	9780	9547	71.2963	69.057	7.27265	4.26837	2.76948	3.47911	0.00694118	0.0019113	-0.0120335	0.00206152
91.1625	95.8906	5884	8371	69.2149	89.6429	4.58804	2.696	1.75901	3.96028	0.012638	0.0986274	-0.230419	0.235904
93.2449	89.3163	8068	5017	79.5666	74.6479	3.54491	2.83927	2.0817	1.99945	0.0277348	0.0317509	-0.0514635	-0.0275641
95.404	88.1366	6832	3220	83.4061	59.2275	4.12986	5.11439	2.30534	1.96315	0.0709467	0.0720429	-0.0425488	-2.17649e-09
90.9114	89.6364	11795	4593	65.0485	63.6111	5.37464	4.94777	1.79174	1.81984	0.179723	0.0134359	-0.0826667	0.0855277
91.8827	90.6349	11186	5702	74.5995	78.4483	3.85415	2.65876	2.50532	3.2367	0.20689	0.00763526	-0.084445	-0.0880342
90.1884	92.2706	13056	4153	80.3922	68.3099	2.24196	5.53811	2.27418	2.47426	0.07804	0.0309615	-0.0137081	-1.08348e-08
92.7085	85.3348	8407	2673	82.1429	54.9575	2.76403	4.76908	2.26117	1.46427	0.310607	0.0186035	-0.152658	-0.118276
93.8935	92.0105	9236	2666	67.9208	66.2447	7.26208	5.86825	1.82823	1.3774	0.174443	0.11863	-0.0836761	-0.0502352
92.4839	72.8043	11309	1298	71.3974	58.7786	4.92941	1.87741	1.98006	1.35423	0.0207461	0.160406	-0.0327216	-0.237759
96.3274	93.5701	8822	1042	82.8369	61.1111	5.43431	9.26052	2.40877	2.23712	0.0850799	0.042099	-0.0350117	-4.40029e-09
91.4416	90.0136	7478	2213	68.1333	63.7306	4.99719	5.12968	1.865	1.46929	0.013008	0.169509	-1.45686e-08	-0.0766069
95.4294	94.8531	4157	10997	75.8621	71.3805	6.6433	7.38912	1.9561	2.21071	0.0317444	0.177138	0.0110681	-0.0919777
97.2746	85.4599	5834	4099	81.9398	68.3735	7.86677	2.71868	2.20153	1.77686	0.126635	0.20947	-0.0450379	-0.180049

## Sheet: 3b male
Sucrose preference		Licks		Choices		Choice size		Hedonia		Learning rate		Discount/attract
Ctrl	Stress	Ctrl	Stress	Ctrl	Stress	Ctrl	Stress	Ctrl	Stress	Ctrl	Stress	Ctrl	Stress
92.0825	94.67	7515	6773	73.4082	83.5088	4.213	3.50758	1.88384	2.7375	0.0146252	0.0203511	0.0161427	0.0285544
92.4446	94.2	8934	5500	74.3068	85.2417	4.2307	2.81194	2.10636	3.57139	0.076021	0.0261195	0.00263735	0.165471
91	91.374	3800	3872	71.5909	76.9231	4.01235	3.17784	2.96555	2.5079	0.0185913	0.0194222	0.2236	-1.57056e-08
94.8866	88.7986	5202	5535	79.8193	77.7457	4.69162	2.26919	2.51123	3.51746	0.19529	0.00606391	0.0272016	-0.017567
89.3713	96.2066	5090	6564	72.3464	87.1345	3.21406	3.74464	2.20249	3.26157	0.0155802	0.0251495	0.100788	0.0265598
91.7113	90.4104	8952	5141	78.7066	76.1755	2.99345	2.94867	2.27246	3.7865	0.0141848	0.00750256	0.00148362	-0.0824758
92.7749	96.7761	8858	12066	71.0468	82.0546	5.23286	6.56495	2.34315	2.70382	0.00815204	0.0102833	-0.199917	-0.0471875
87.3834	94.0992	2679	10202	62.0321	75.5682	4.23921	5.15575	2.12631	2.97066	0.0142388	0.00362523	0.031229	-8.41122e-08
94.5358	94.401	7540	4983	82.5623	82.7751	3.65408	3.50848	3.06549	2.52225	0.143967	0.0286494	0.0940817	-0.0406798
97.2712	95.7324	9748	12677	86.6953	87.3446	5.47052	3.25025	2.66826	2.97201	0.0494395	0.0153275	-0.021782	0.00383572
90.6324	88.1901	12682	5470	65.2095	67.9083	5.16185	3.52894	1.8762	3.44903	0.00704501	0.00524351	0.0424758	0.241374
97.3745		6970		81.9302		8.17968		2.49176		0.25589		0.0131982
91.9775		3378		74.1697		3.99277		1.90527		0.0897655		-0.221023
95.3934		2453		86.3095		3.28471		2.71672		0.165821		-0.32253
95.8812		5657		86.4407		3.6516		2.48728		0.0938721		-0.0304542
84.8904		4196		64.9171		3.03627		2.32027		0.0082609		0.0861394
92.1268		7443		80.2521		2.87939		2.41858		0.00879362		-0.037135

## Sheet: 3b female
Sucrose preference		Licks		Choices		Choice size		Hedonia		Learning rate		Discount/attract
Ctrl	Stress	Ctrl	Stress	Ctrl	Stress	Ctrl	Stress	Ctrl	Stress	Ctrl	Stress	Ctrl	Stress
99.0985	91.5913	7765	9514	88.2051	83.0508	14.6998	2.22296	2.48055	2.85368	0.0891736	0.0109138	-0.0986693	-0.00898954
98.4398	94.7453	8204	5595	88.9483	81.5574	7.8393	4.07727	4.067	3.33736	0.0218568	0.00693429	0.0726633	-0.153053
97.6908	94.1988	6106	4930	86.5337	80.8153	6.58348	3.85466	2.31134	2.076	0.136643	0.0582104	-0.0576171	-0.0403557
83.0859	92.1376	1549	8636	51.5528	78.2562	4.6163	3.25609	0.835775	2.11347	0.0673767	0.0729835	-0.0114225	-0.0278555
93.4988	94.9871	5722	12049	73.1959	84.7784	5.26655	3.40215	1.71229	2.44398	0.0292742	0.0400157	-0.0484836	0.00493337
86.6372	90.9323	6099	7444	63.5036	75.6388	3.72611	3.22979	2.65649	3.17537	0.004557	0.00661298	0.0905445	0.167705
99.1767	79.985	8988	9328	91.25	69.8997	11.5509	1.72087	4.32807	1.61937	0.0159718	0.064494	0.00211086	-0.02915
98.2204		8485		83.9768		10.5309		2.91127		0.0229516		0.0138394
98.6262		13976		87.5133		10.2434		2.77876		0.0216921		-0.177393
90.0996		4818		67.6815		4.34563		2.28698		0.0101854		0.0574973
97.5826		9349		87.3261		5.85861		2.71124		0.0460206		0.00517429
97.4669		8527		84.0671		7.29237		2.31351		0.0493054		-0.0937578
98.2347		8327		92.0732		4.79074		3.04679		0.0493999		0.00414705
98.7674		9249		91.6887		7.26373		2.84048		0.0660143		-0.064977
95.5093		8551		86.087		3.43729		2.80997		0.00965896		-0.0281266
93.2554		3677		85.679		2.31108		2.48972		0.187155		-0.052426
97.6634		7789		84.0989		7.90274		2.84387		0.0186998		-0.119032
96.2002		8290		82.6693		5.30752		3.25913		0.00670014		-0.0273477
96.1037		10574		80.4769		5.98356		2.4041		0.0120758		-0.0750021
91.7166		5843		72.7528		4.14677		1.76392		0.040353		0.00963577
95.7949		7919		81.9477		5.01837		2.39146		0.01471		-0.101941

## Sheet: 4c eNpHR3.0-eYFP
Sucrose preference
	OFF-OFF-OFF					OFF-ON-OFF					ON-OFF-OFF
Epoch1	95.3804	94.4444	40.1693	95.6683	97.9475	95.6927	73.254	95.1577	84.4063	98.08	87.6177	78.391	42.2549	50.9116	71.9898
Epoch2	98.4615	93.9394	90.0524	100	87.8472	92.9461	89.8649	92.4812	97.4747	98.1221	93.4783	62.0948	83.2685	70.0461	87.9781
Epoch3	95.6204	97.8723	96.4286	97.6	89.1473	95.4128	93.7008	98.0447	88.0734	98.3607	77.381	93.1579	82.2581	79.0441	77.7778
% Choices for sucrose
	OFF-OFF-OFF					OFF-ON-OFF					ON-OFF-OFF
Epoch1	85.7143	82.6087	38.0952	85.7143	85	77.7778	60.7143	80.7692	70.7317	83.3333	57.5	56.25	44.4444	46.875	56.5217
Epoch2	93.75	67.5676	70	100	68.1818	69.2308	65	63.6364	94.1176	87.5	73.913	61.2903	40	38.0952	57.6923
Epoch3	86.1111	89.2857	71.4286	95.6522	55.5556	77.7778	78.9474	75	66.6667	95.4545	55	77.7778	46.6667	62.963	62.5
Total licks
	OFF-OFF-OFF					OFF-ON-OFF					ON-OFF-OFF
Epoch1	1472	1044	1063	808	877	1393	1260	888	699	1250	1381	1069	1020	713	1171
Epoch2	260	396	191	358	288	241	296	266	198	213	230	401	257	217	183
Epoch3	137	188	112	125	129	218	254	358	109	122	84	380	62	272	27

## Sheet: 4c eYFP
Sucrose preference
	OFF-OFF-OFF						OFF-ON-OFF						ON-OFF-OFF
Epoch1	85.881	52.514	87.5	95.9223	95.6012	92.0635	68.5117	98.0551	91.224	96.6184	100	87.4631	63.6047	98.1154	97.2441	98.5782	76.3158	93.8596
Epoch2	75.9358	86.6667	90.709	80	98.5782	98.7578	90.4348	96.6102	74.2857	92.3858	100	98.8372	61.4341	96.7552	97.7778	90.9375	98.8764	86.9048
Epoch3	86.9198	94.9275	74.5455	100	98.6301	100	55.0351	92.7835	69.2308	99.1304	100	97.7273	60	78.9894	97	96.1538	90.1961	100
% Choices for sucrose
	OFF-OFF-OFF						OFF-ON-OFF						ON-OFF-OFF
Epoch1	66.6667	62.5	55.8824	83.3333	82.5	76	56.25	88.8889	62.5	74.1935	100	84.2105	57.8947	83.3333	83.3333	93.3333	61.2903	66.6667
Epoch2	53.8462	73.3333	60.6061	46.6667	92	84.6154	64	66.6667	47.0588	66.6667	100	92.3077	48.1481	78.9474	78.9474	76.1905	93.3333	77.7778
Epoch3	70	76	66.6667	100	96.7742	100	73.6842	70.8333	60	88.8889	100	91.6667	50	75	75	75	84.6154	100
Total licks
	OFF-OFF-OFF						OFF-ON-OFF						ON-OFF-OFF
Epoch1	857	895	560	515	682	567	813	617	433	828	447	678	860	849	508	844	684	570
Epoch2	374	270	409	165	211	161	345	177	70	197	247	86	516	339	360	320	178	84
Epoch3	237	276	55	107	219	126	427	388	234	115	72	44	435	376	100	130	153	47

[truncated: 9 more sheets: 4d, S3a, S3b, S4b, S4c, S6c, S7, S8a, S8b-c]
